# Supplementary material for: Data on cost-optimal Nearly Zero Energy Buildings (NZEBs) across Europe
Source: Data Brief. 2018 Feb 16;17:1168–74. doi: 10.1016/j.dib.2018.02.038 (PMC5988456; doi:10.1016/j.dib.2018.02.038)
Supplement: Supplementary file 2 — Supplementary material [file mmc2.zip]

Archive with 1 entries (1 files):
- mmc1.BEopt
